# Supplementary material for: Subtype Differences in the Interaction of HIV-1 Matrix with Calmodulin: Implications for Biological Functions
Source: Biomolecules. 2021 Aug 31;11(9):1294. doi: 10.3390/biom11091294 (PMC8464830; doi:10.3390/biom11091294)
Supplement: Supplementary file 1 [file biomolecules-11-01294-s001.zip]

Archive with 1 entries (1 files):
- biomolecules-1318968-supplementary.pdf
